# Supplementary material for: Binding and Efficacy of Anti-Robo4 CAR-T Cells against Solid Tumors
Source: Biomedicines. 2022 May 30;10(6):1273. doi: 10.3390/biomedicines10061273 (PMC9220079; doi:10.3390/biomedicines10061273)
Supplement: Supplementary file 1 [file biomedicines-10-01273-s001.zip]

Archive with 1 entries (1 files):
- biomedicines-1719789-supplementary.pdf
